# Supplementary material for: Genome-Resolved Meta-Analysis of the Microbiome in Oil Reservoirs Worldwide
Source: Microorganisms. 2021 Aug 26;9(9):1812. doi: 10.3390/microorganisms9091812 (PMC8465018; doi:10.3390/microorganisms9091812)
Supplement: Supplementary file 1 [file microorganisms-09-01812-s001.zip]

Archive with 12 entries (12 files):
- FIGS1.png
- FIGS2a.tiff
- FIGS2b.tiff
- FIGS2C.tiff
- FIGS3a.png
- FIGS3b.png
- FIGS3c.png
- Supplementary Table5.xlsx
- SupplementaryTable1.xlsx
- SupplementaryTable2.xlsx
- SupplementaryTable3.xlsx
- SupplementaryTable4.xlsx
